# Supplementary material for: New Insights into Evolution of Plant Heat Shock Factors (Hsfs) and Expression Analysis of Tea Genes in Response to Abiotic Stresses
Source: Plants (Basel). 2020 Mar 2;9(3):311. doi: 10.3390/plants9030311 (PMC7154843; doi:10.3390/plants9030311)
Supplement: Supplementary file 1 [file plants-09-00311-s001.zip]

Archive with 2 entries (2 files):
- Supplemental Table S2.doc
- Supplemental Table S1.txt
