# Supplementary material for: New Insights into Evolution of Plant Heat Shock Factors (Hsfs) and Expression Analysis of Tea Genes in Response to Abiotic Stresses
Source: Plants (Basel). 2020 Mar 2;9(3):311. doi: 10.3390/plants9030311 (PMC7154843; doi:10.3390/plants9030311)
Supplement: Supplementary file 1 [file plants-09-00311-s001.zip › Supplemental Table S1.txt]

Chlorophytae
>XP_011396796.1|Auxenochlorella_protothecoides|HSF|XP_011396796.1
MNTRRGGQAQREPARAPNPPAPFIIKTYELIEDPSTDEIISWNEDGTSFIVWKNAEFARD
LLHLHFKHSNFSSFVRQLNTYGFRKVDPDRWEFANELFLRGQRHLLGGIVRRKPAADVGR
PGGSAPGRDAGALSAVELGAYGGLAAEVETLQRDKRLLVTEVIRLRQAQAGTEATLHGLQ
HRLDVTEARQQQMVGFLAKAMHHPALVQQFMGGAPALQRIDDGRSDEGSVEDSVAGQGAA
SSTSTAGADSGVTGGAPPATTSA
>Bathy15g00050|Bathycoccus_prasinos|HSF|Bathy15g00050
MDTDEKVSAQPGSLPPMSAAAGGGAFATINVSPFLWKTWNLVSNPANDDVISWTANGRTF
TVWKPDLLEEKYLPETFKHSNFASFVRQLNNYGFRKCHSDRFEFGVTGFEKNKPELLTTL
KRNEAPRMKSKTEFAKDTKKKESKTSIMKATPTTSPRQGRALPDSNEAGGEERTTTTTGR
RGSGREKGAPSGGHTALELGAFGNLTEEVDQLKRDRMVLLKEVMRLRLEQDDTATQMRMM
EQRVQQNEQFSAQMRSLLETLQQNPKLAMEFGEQLNNVSRFAPRKRRQSIPLLGGGERNE
GNTINGNYNNNNGNSDHESQMLLETSTNHANHLRLQEIIDEQEREPSPKMFPNGNFALVP
TPDKDTGLAQFTWQEIMEANTPSDTSTESLRQMVEGMSKEEEVGKDQQAFLSSILERTNS
GLSSDRIAQELGAVNDSTLPSARSLENQLSLSFLDSEEMTNLVNDMKLSQKKGGEKK*
>Cre07.g354500.t1.1|Chlamydomonas_reinhardtii|HSF|Cre07.g354500.t1.1
MTGEGKGGGNQGQPAPFLRKTYELVDDATTNHVISWGPSGKSFIVWKPSEFAANLLPLYF
KHNNFSSFVRQLNTYGFRKVDPDRWEFANEYFQQHNRDLLLTIHRRKPASTVTAPGGPGG
VGPGAPGGSGSSTGPGTGSGSGSAQQKSAPGPPVSPLQQFTSQVSSEAGQPGPPGPPAPA
GAPSAVLPIPLPPGVPPAAAAAAVAAAASAPFSLSPPFPLDLGIAATLPLFTAPPPTAGA
GAAPGLTFPALTIPPVGVMVGPGGPLATGPGPILSTGPGPGVTPSAGSAFSRPLLPASGS
GAGSGSVPSLKTELPPPHALGPLLSPQAAAAAAAAVAAAGGPSPPPAQLQQVLAALASQS
GTPGSAAAGQLARDGSIEVGSGWPAGSGSGMTDGAAHAQGTAGNTNAATSNSPADAPGGA
SAAAANGGGPRPSHSHSSNNAPSASSSDAQQHQQQQSDPMLAEDEYGGQGGAGSAGKAAK
RSRADMYTSARTAGGGGGGGGSVEAALAAVAAGGLPSASGLPSASGLASGALPSGGGGMG
HLTSAGLPSGGGGLVGLNSGGGGPGAVGLHSAALQLLGTSPPPGGLAGLSGVTGAAAATA
AATSGPASLTSFDAAGNPLPAGITRPLPQHHAMRGTTAALLNEMAGQLGRLSALAREVEG
LKEENTALKRSMEALTHAYTGTGTGGGGGSGSAGAAGPSAGSGGMGAAGLRSSGAGAVAG
GCGGIGLASGPQGVSLAALAGELGMGMDEEAGTGNGVTAMDAAASGDGGAAAGGGGGASD
GSGGVPSDLGAGGSSSGAPAVNKDGTTATPLTQAVEEQGKRLWDQKLRHDELEKQLLAQK
ELSARQAAKTAALELALAANSAKAVHDAAFLGRVLEERVSAESGNMRGRLEAQERANKAA
HDVNSRLEARVAELEAQLRALGQDTAPGSSNRMSQHDNTNTNNQQQPHLQQPTGAEALGS
RTFAGTAAAGDVGSQHGQQGQPALLDGARNGSASGGAAAAAACSPPPPGTGSAGFVAFMQ
RLGSGAAGLGSGQAGQALGLGAAGGPLGSGAAGLGSGLGGGLSGGLSGGLSGALPLEADL
YAKTIEDRLWGTVEQIVNSAPDPAHGARLVLQVAKARQDAYAAAAVVGAAAASTSTGGRS
TSSGGNGGAVSGAGNGTSAGCGTGDSNTSGPSGSNTPGGAVAAAGQRGAASLAAAANGVA
GSRGAAKEDGQSTEGSGSCPPPSVPVAGTAAAATAAAAAGGDMMDTGA*
>Cre09.g387150.t1.2|Chlamydomonas_reinhardtii|HSF|Cre09.g387150.t1.2
MTNPANQPPPFLIKTYDLVDDPSTDNIVSWGADGHSFIVWKPPEFARDLLPKHFKHNNFS
SFVRQLNTYGFRKVDPDRWEFANEHFVRGKKEQLRDIHRRKPSATHNATGTGGGASGAAA
GAAAATPGAPVPSNALVAAGQTAPAIEIGAYGGFREEIDNLKRDKNVLMVELVRLRQQQA
TADAKIRDLTGRLENTEAKQQTMINMFAAAFKNPAMFQRMLSTMASSGVQRLTAAPAYSG
GAGAAGGRRKRRARGETSVTDIGEDIAGTGVGITEAIDADMLETGGANHMAVNGVHGAAG
SPPSHGHGADDTSSNGSATDATGAANGYGHQLVAYNPAVAAAAAAAGAAGGSSAAAVSGG
AASTDALSEMMMRSFQSLLSGAEDMTGDVTGALNSLAIGQGGGVGGGGAHVGHALGAHMV
PSAAAPHVTIQEQPSTSAAAAAAAAAGGGTPTTSSVVLMGSSAPGVVVNSTGGAVVDPTS
GAAGLISTAIQPYQGPAALPGLPQGVAVGGVTGLSGLGPGTTLLAPGAMATAPHAPGAHP
TPSAFVITKPEPMLGGAPGPVLPVGTPGMVPVQPSTGPGSSAAMTASALPTSAFAALAGV
PAVPMPVPAVPMAGAAGPSVPIPMPGSAAATPVPMVPVVMSPPPPGHTMIPIQTATMAPP
TQAMGAAGLRVPSGLPAINNMALTPAAAAAAAAAAAAAAMPGSGGLFDATPTSAAGLPVN
DNPTVTSPPADADGVDGMLGGLSGLDLMTSLPSGELVLPSDGDFGDDVWAQIMSAASAQA
PDAAGGLGGLDLNPVSAALEH*
